# Supplementary material for: Basement membrane diversification relies on two competitive secretory routes defined by Rab10 and Rab8 and modulated by dystrophin and the exocyst complex
Source: PLoS Genet. 2024 Mar 4;20(3):e1011169. doi: 10.1371/journal.pgen.1011169 (PMC10939200; doi:10.1371/journal.pgen.1011169)
Supplement: S3 Table — (XLSX) [file pgen.1011169.s008.xlsx]

## Sheet: Fig. 1H_data
Basal intensity/µm2
control	Rab8 KD	Rab10 KD	Rab11 KD	Rab8/10 KD	Rab8/10/11 KD		Dunn's multiple comparisons test	Mean rank diff,	Significant?	Summary	Adjusted P Value
198.069	193.812	145.332	131.386	126.601	73.457		control vs. Rab8 KD	5.536	No	ns	>0,9999
178.186	268.051	137.272	115.139	129.558	71.9788		control vs. Rab10 KD	47.89	Yes	*	0.013
227.451	175.736	147.075	144.42	126.851	133.737		control vs. Rab11 KD	81.75	Yes	****	<0,0001
224.968	180.882	199.668	105.01	117.332	99.2785		control vs. Rab8/10 KD	119.6	Yes	****	<0,0001
177.218	176.043	203.234	99.1096	83.3397	67.8812		control vs. Rab8/10/11 KD	121.1	Yes	****	<0,0001
175.258	178.78	138.281	50.8378	74.6316	152.153		Rab8 KD vs. Rab10 KD	42.36	No	ns	0.1613
183.215	218.496	161.669	126.602	67.0443	60.2984		Rab8 KD vs. Rab11 KD	76.22	Yes	****	<0,0001
196.598	211.165	91.0136	163.431	70.7469	87.1123		Rab8 KD vs. Rab8/10 KD	114.1	Yes	****	<0,0001
271.028	231.101	164.805	157.5	98.354	87.0557		Rab8 KD vs. Rab8/10/11 KD	115.6	Yes	****	<0,0001
215.05	258.957	153.767	172.214	74.1433	120.611		Rab10 KD vs. Rab11 KD	33.86	No	ns	0.8178
199.12	230.755	175.322	96.5376	76.6193	84.7372		Rab10 KD vs. Rab8/10 KD	71.71	Yes	***	0.0002
226.354	227.531	147.724	89.8318	92.7543	112.368		Rab10 KD vs. Rab8/10/11 KD	73.21	Yes	***	0.0001
242.123	175.17	158.293	113.678	57.8018	79.0258		Rab11 KD vs. Rab8/10 KD	37.85	No	ns	0.414
280.601	221.202	148.784	165.021	73.9075	78.3412		Rab11 KD vs. Rab8/10/11 KD	39.35	No	ns	0.3222
235.643	241.872	176.865	85.576	65.3076	64.0922		Rab8/10 KD vs. Rab8/10/11 KD	1.5	No	ns	>0,9999
257.364	196.032	179.974	175.487	94.6712	85.627
145.746	239.071	161.387	183.337	79.7517	59.7139
214.629	207.39	218.645	184.179	66.2873	70.2002
144.025	210.12	186.315	117.764	79.0545	63.3418
195.872	196.179	221.174	73.5487	80.8492	90.3436
206.793	222.653	159.667	142.424	71.277	56.1602
169.578	220.231	184.166	131.024	96.946	90.9729
163.058	216.139	129.801		96.4881	85.7087
308.733	272.222			104.327	92.0821
268.434	219.194
276.324
267.303
218.057
231.829
191.991
190.347
139.418
317.347
322.109
337.966
287.754
363.787
344.228
386.725
361.574
324.656
344.076
338.102
358.985
215.275
162.22
235.375

## Sheet: Fig. 1I_data
Apical Fraction (%)
control	Rab8 KD	Rab10 KD	Rab8/10 KD	Rab8/10/11 KD	Rab11 KD		Uncorrected Dunn's test	Mean rank diff,	Significant?	Summary	Individual P Value
7.0057	4.04062	25.5382	86.8116	11.7867	6.50272		control vs. Rab8 KD	-26.39	Yes	*	0.0182
							control vs. Rab10 KD	-114.5	Yes	****	<0,0001
6.46426	4.66399	32.7355	61.2161	28.8535	11.7979		control vs. Rab8/10 KD	-139.9	Yes	****	<0,0001
							control vs. Rab8/10/11 KD	-78.43	Yes	****	<0,0001
7.4277	2.80619	25.2204	89.5763	11.5085	12.6432		control vs. Rab11 KD	-47.51	Yes	**	0.0013
							Rab8 KD vs. Rab10 KD	-88.13	Yes	****	<0,0001
5.51625	10.2553	30.6358	65.3358	14.7703	18.0434		Rab8 KD vs. Rab8/10 KD	-113.5	Yes	****	<0,0001
							Rab8 KD vs. Rab8/10/11 KD	-52.04	Yes	***	0.0003
10.6675	3.78328	32.2768	68.7013	21.9893	6.76955		Rab8 KD vs. Rab11 KD	-21.12	No	ns	0.1388
							Rab10 KD vs. Rab8/10 KD	-25.41	No	ns	0.1457
7.3694	8.09937	27.3057	67.4555	11.0494	12.7151		Rab10 KD vs. Rab8/10/11 KD	36.09	Yes	*	0.0408
							Rab10 KD vs. Rab11 KD	67	Yes	***	0.0001
5.80732	7.92996	25.7902	79.1265	14.6667	16.8217		Rab8/10 KD vs. Rab8/10/11 KD	61.5	Yes	***	0.0003
							Rab8/10 KD vs. Rab11 KD	92.41	Yes	****	<0,0001
7.99721	13.5901	43.6302	76.1585	10.6244	6.58416		Rab8/10/11 KD vs. Rab11 KD	30.91	No	ns	0.0729
4.41662	13.3704	35.2326	90.5543	23.9288	6.56166
7.29848	12.6612	34.6847	74.47	29.1934	5.0471
2.24606	4.48083	46.6717	82.9668	15.7023	8.17838
2.56447	2.76685	39.0129	69.4439	20.3214	15.1575
2.5944	5.53477	57.1946	61.4463	16.7608	18.3575
3.21374	4.72161	42.8323	82.4968	33.5424	21.3769
2.22624	6.55593	43.7585	57.1463	4.68294	13.9205
3.49681	5.44205	24.1127	76.267	19.336	6.84826
3.38537	5.16581	24.8591	59.7337	15.9801	9.14936
4.19345	5.82217	33.6845	87.2371	17.7639	5.24973
7.38803	17.7545	16.4086	70.9977	13.0799	7.91147
4.73751	11.7123	19.4528	84.4031	10.9573	11.1981
9.03944	19.2492	20.8485	73.2317	11.9808	13.4554
4.71657	15.7586		87.2104	11.0327	15.9795
10.3231	16.3135		64.868	21.2296	8.74493
4.16184	12.4112		75.0666
7.34011	26.2037
6.69231	15.6031
6.08913	6.952
5.11731	11.6801
7.09761	11.8374
5.76898	14.2595
9.69012	10.5057
3.63329	18.2848
5.1304	8.72814
7.0574	11.0988
7.7788	3.23906
5.01636	6.01237
5.95808	10.0228
11.3314	1.88761
8.38861	2.92842
7.47122	4.34857
10.4125	5.68186
4.98412	7.53793
6.91099	11.1932
6.1255	7.36855
4.70349	7.53853
4.79155	10.8526
7.90847	8.37028
5.06115	12.0715
9.64011	9.29525
	8.67707
	17.2623
	16.4346
	7.582
	11.3279
	15.7462
	5.48125
	7.03857
	8.57636
	2.65327
	2.55716
	3.64167
	3.06711

## Sheet: Fig. 2H_data
Col IV Fibril Fraction (%)
control	Rab10 OE	Rab10 KD	Rab8 OE	Rab8 KD		Dunnett's multiple comparisons test	Mean Diff,	95,00% CI of diff,	Below threshold?	Summary	Adjusted P Value
18.9	28.4	11.5	11.3	28.8		control vs. Rab10 OE	-11.01	-13,12 to -8,890	Yes	****	<0,0001
10	22.8	8.2	11	25.8		control vs. Rab10 KD	5.944	3,325 to 8,564	Yes	****	<0,0001
11.5	23.6	6.7	9.1	31.8		control vs. Rab8 OE	3.436	1,350 to 5,522	Yes	***	0.0002
17.6	23.3	8	9.5	28.3		control vs. Rab8 KD	-12.3	-15,01 to -9,588	Yes	****	<0,0001
14.5	24.1	13	10	23.8
15.2	21.9	9.8	7.4	28.5
12.3	28.3	10.7	8.6	23.8
18.9	22.7	7.4	8.2	27.9
16.6	24.8	5.9	14.5	29.8
18.4	24.5	9.434	12	26.5
16	24.1	7.917	14.7	25.9
16.3	28.7	10.81	13.2
15.3	25.6		15.6
17.2	34.3		17.8
12.2	28.8		10.1
16.3	26.2		10.5
12.8	26.4		13.2
16.7	27		9.3
11.9	29		11.5
12.9	24.8		13.9
12.5	25.9		13.5
14.6	28.2		12.2
18.1			10.2
18.3
13.2
15.4
16.7
15.4
16.5
15.5
11
14.3
12.7
14
15.7
14.68
12.375
17.063
17.727

## Sheet: Fig. 2I_data
Col IV Fibril Fraction (%)
Lac Z OE	Rab8/LacZ OE	Rab10/LacZ OE	Rab8/10 OE		Dunn's multiple comparisons test	Mean rank diff,	Significant?	Summary	Adjusted P Value
15.747	11.485	23.944	18.252		Lac Z OE vs. Rab8/LacZ OE	21.27	Yes	*	0.0466
9.458	8.803	12.983	23.404		Lac Z OE vs. Rab10/LacZ OE	-32.66	Yes	***	0.0004
15.946	12.22	20.215	12.363		Lac Z OE vs. Rab8/10 OE	-0.8214	No	ns	>0,9999
13.63	8.651	17.289	12.827		Rab8/LacZ OE vs. Rab10/LacZ OE	-53.93	Yes	****	<0,0001
19.054	7.681	24.071	14.212		Rab8/LacZ OE vs. Rab8/10 OE	-22.09	Yes	*	0.0251
11.958	7.815	19.819	10.702		Rab10/LacZ OE vs. Rab8/10 OE	31.84	Yes	***	0.0003
18.854	8.119	27.211	16.398
17.846	15.367	21.657	12.701
11.279	10.365	23.476	11.57
15.323	9.772	15.176	10.649
15.269	13.308	22.602	10.757
13.29	8.929	26.042	10.373
11.43	7.444	33.92	12.072
15.82	10.798	31.164	23.448
13.402	10.016	30.899	22.862
19.574	16.464	28.101	17.751
12.424	8.03	25.806	25.149
14.599	17.119	23.606	15.736
17.589	13.35	26.613	20.573
13.977	10.759	19.241	20.057
20.206	14.877	26.054	14.73
	8.934	25.451	13.782
	17.102	33.605	19.72
	13.385		9.895
	13.842

## Sheet: Fig. 3G_data
Lateral Fraction (%)
control	Rab10 OE	Rab8 OE		Dunnett's multiple comparisons test	Mean Diff,	95,00% CI of diff,	Below threshold?	Summary	Adjusted P Value
67.1367	71.8506	51.2793		control vs. Rab10 OE	-10.64	-18,10 to -3,180	Yes	**	0.0038
67.9853	83.3155	85.9855		control vs. Rab8 OE	0.8867	-7,477 to 9,251	No	ns	0.9585
77.4324	73.7308	64.7582
62.108	88.4107	57.0958
57.5997	67.6223	73.9315
52.811	94.5283	65.7894
81.5401	72.3862	85.2671
50.2267	84.8083	67.4635
72.1345	70.5425	64.3568
73.4809	69.5113	68.915
89.9541	76.4912	62.5339
62.2761	97.6111	64.3885
63.0271	78.7733	57.2785
73.8127	81.198	79.9713
70.8779	81.698	78.9022
91.2106	96.8194	65.1808
81.8212	74.863	64.7085
50.3001	72.998	56.4548
64.3512	59.1877
55.2872	88.0407
69.8837	92.4807
	89.6207
	77.83
	61.2026
	86.1254
	98.7956
	56.4206
	87.7153
	56.0328

## Sheet: Fig. 3H, I, J_data
Genotype	Orientation (in degrees)
control	-87.6368
control	-93.7296
control	-75.4268
control	-122.931
control	-73.0103
control	-119.134
control	-89.9618
control	-70.0363
control	-57.3367
control	-81.6944
control	-147.25
control	-89.2293
control	-64.575
control	-115.588
control	-113.454
control	-149.391
control	-69.7109
control	-111.576
control	-99.0877
control	-113.068
control	-67.0291
control	-110.516
control	-109.046
Rab10 OE	-72.122
Rab10 OE	-75.5546
Rab10 OE	-79.085
Rab10 OE	-54.3712
Rab10 OE	-98.9404
Rab10 OE	168.068
Rab10 OE	-117.348
Rab10 OE	-92.2156
Rab10 OE	-76.1652
Rab10 OE	-123.159
Rab10 OE	-120.979
Rab10 OE	-75.335
Rab10 OE	-112.469
Rab10 OE	-108.16
Rab10 OE	-116.268
Rab10 OE	-90.0205
Rab10 OE	-86.4989
Rab10 OE	-53.8545
Rab10 OE	-67.7243
Rab10 OE	-112.432
Rab10 OE	-107.798
Rab10 OE	-95.4475
Rab10 OE	-61.8681
Rab10 OE	-83.1474
Rab10 OE	-148.828
Rab10 OE	-58.5607
Rab10 OE	-87.1147
Rab10 OE	-106.483
Rab10 OE	-97.5361
Rab10 OE	-91.984
Rab8 OE	-73.1596
Rab8 OE	-72.5391
Rab8 OE	-115.706
Rab8 OE	-100.621
Rab8 OE	-92.9895
Rab8 OE	-87.2158
Rab8 OE	-84.7616
Rab8 OE	-76.0219
Rab8 OE	-113.799
Rab8 OE	-36.0431
Rab8 OE	-105.896
Rab8 OE	-102.288
Rab8 OE	-89.4164
Rab8 OE	-129.679
Rab8 OE	-86.9421
Rab8 OE	-91.242
Rab8 OE	-110.569

## Sheet: Fig. 5A_data
Col IV Fibril Fraction (%)
Dys-	Rab10 OE	Rab10 OE; Dys-	Rab8 KD	Rab8 KD; Dys-		Tukey's multiple comparisons test	Mean Diff,	95,00% CI of diff,	Below threshold?	Summary	Adjusted P Value
2.46	26.59	5.923	24.1	8.4		Dys- vs. Rab10 OE	-20.1	-23,92 to -16,28	Yes	****	<0,0001
6.049	24.354	4.982	17	3.7		Dys- vs. Rab10 OE; Dys-	-1.995	-5,541 to 1,551	No	ns	0.5673
2.382	26.452	7.895	13.6	1.6		Dys- vs. Rab8 KD	-11.28	-15,10 to -7,460	Yes	****	<0,0001
6.896	26.374	4.641	15.5	4.5		Dys- vs. Rab8 KD; Dys-	0.3728	-3,547 to 4,293	No	ns	0.9998
3.088	30.148	1.185	9.9	3.2		Rab10 OE vs. Rab10 OE; Dys-	18.11	14,47 to 21,74	Yes	****	<0,0001
4.589	21.239	7.525	23.5	0.7		Rab10 OE vs. Rab8 KD	8.819	4,915 to 12,72	Yes	****	<0,0001
4.277	22.927	4.988	18.7	3.5		Rab10 OE vs. Rab8 KD; Dys-	20.47	16,47 to 24,47	Yes	****	<0,0001
3.793	18.254	10.753	8.2	4.6		Rab10 OE; Dys- vs. Rab8 KD	-9.287	-12,92 to -5,652	Yes	****	<0,0001
3.014	21.364	3.737	9.5	3.8		Rab10 OE; Dys- vs. Rab8 KD; Dys-	2.368	-1,370 to 6,106	No	ns	0.4351
5.612	27.412	6.833	17.5	3		Rab8 KD vs. Rab8 KD; Dys-	11.65	7,654 to 15,66	Yes	****	<0,0001
3.09	20.793	11.015	11.4
3.624		3.134
		8.984
		5.348
		4.076

## Sheet: Fig. 5G_data
Apical Fraction (%)
Dys-	Rab10 KD	Rab10 KD; Dys-	Rab8 KD	Rab8 KD; Dys-		Uncorrected Dunn's test	Mean rank diff,	Significant?	Summary	Individual P Value
2.89029	39.2206	43.5675	21.1267	42.4828		Dys- vs. Rab10 KD	-84.69	Yes	****	<0,0001
						Dys- vs. Rab10 KD; Dys-	-111.2	Yes	****	<0,0001
2.97027	24.6027	29.226	8.31062	57.0432		Dys- vs. Rab8 KD	-32.84	Yes	*	0.0142
						Dys- vs. Rab8 KD; Dys-	-95.78	Yes	****	<0,0001
3.06231	36.74	48.4283	30.2883	34.6913		Rab10 KD vs. Rab10 KD; Dys-	-26.47	Yes	*	0.0375
						Rab10 KD vs. Rab8 KD	51.85	Yes	****	<0,0001
3.29194	21.0444	65.8738	25.5776	33.3932		Rab10 KD vs. Rab8 KD; Dys-	-11.09	No	ns	0.4267
						Rab10 KD; Dys- vs. Rab8 KD	78.32	Yes	****	<0,0001
2.70556	33.4713	56.2002	14.7005	17.0986		Rab10 KD; Dys- vs. Rab8 KD; Dys-	15.38	No	ns	0.2618
						Rab8 KD vs. Rab8 KD; Dys-	-62.94	Yes	****	<0,0001
3.7742	19.0133	47.9862	11.0526	15.2154
4.34245	29.8551	39.7491	8.00945	38.3216
7.43853	25.7987	29.087	5.88789	48.2414
3.65556	22.6684	37.7925	2.05253	45.1337
4.25124	31.1505	26.5172	2.41586	11.0079
3.84013	25.5147	17.6403	1.96901	10.351
4.67214	22.4815	21.0308	2.36648	17.8623
4.75561	16.5604	23.7083	7.30051	5.0935
4.0046	30.3149	28.3338	9.50487	26.7094
4.40491	38.5427	31.6067	7.43477	41.8552
3.36613	11.0737	52.1306	14.8943	29.3156
3.83112	30.2395	50.7005	6.73364	15.6384
5.23646	9.89783	63.5814	5.33006	21.9533
3.92365	28.668	43.4167	15.69	53.4449
4.10439	12.6394	47.0561	14.7816	11.5733
2.47201	11.2765	59.6204	7.85629	76.87
4.51704	21.9151	38.3754	4.7	64.2913
2.57486	18.2246	21.9645	8.69269	14.0393
5.23709	13.0399	36.5498	21.715	57.7786
3.23849	23.8591	25.8822	3.04624	15.2818
4.92073	11.395	49.2222	2.53019	41.7736
2.75464	16.2164	48.789	4.24989
4.65204	16.0837	49.5024	3.8426
3.30817	61.3152	52.655	16.5437
5.65739	43.5124	31.7759	9.62773
5.07712	55.185	30.2974	27.407
5.23257	18.2975	13.4124	9.55155
	13.0387	22.8673
	17.1269	31.7675
		22.7741
		26.6805
		21.4956

## Sheet: Fig. 5Q_data
Dg-GFP Ratio trailing/front lateral
Tj>Dg	Tj>Rab10 ; Dg	Tj>Rab10 ; Dg , Dys-		Dunn's multiple comparisons test	Mean rank diff,	Significant?	Summary	Adjusted P Value
0.45836	0.693748	2.63484		Tj>Dg vs. Tj>Rab10 ; Dg	1.96	No	ns	>0,9999
				Tj>Dg vs. Tj>Rab10 ; Dg , Dys-	-13.2	No	ns	0.2943
2.34108	2.09986	0.800875		Tj>Rab10 ; Dg vs. Tj>Rab10 ; Dg , Dys-	-15.16	No	ns	0.1943
3.19291	1.79396	1.02734
0.86564	1.49936	1.06899
1.53706	0.678408	1.24385
1.29754	0.497288	3.33519
0.763851	1.74338	1.91144
0.797523	1.06022	1.79421
0.968199	1.5489	0.895495
1.695	1.56628	2.36551
0.899251	0.55788	1.15908
1.25477	1.5536	1.77078
0.449388	0.814113	1.29948
1.02385	0.958577	1.13041
0.972992	1.82154	1.68614
0.391999	0.872095	1.38227
0.813518	0.50448	1.24633
1.37508	0.389555	1.20359
1.42893	2.09624	0.725313
0.870031	0.905427	1.14424
1.18074	0.956492	1.16906
1.13381	1.28818	1.07558
1.94298	1.14315	1.5087
0.786834	0.694232	1.03985
1.34682	0.792547	1.39796
1.35509	1.16571	0.901385
0.883686	1.68048	0.689454
1.76253	0.579103	0.44842
0.818497	0.94617	1.68875
1.14891	0.93031	0.881114
0.977963	1.18098	2.18204
0.53596	0.831282	1.35367
1.49494	0.919865	0.771285
0.629697	0.74704	1.80779
0.747578	0.69914	1.16857
0.788689	1.28721	1.66303
0.990414	0.590529	1.05971
1.1096	1.26223	0.5286
0.831845	0.77692	1.39702
1.87566	1.7068	0.779664
1.47842	0.938692	0.620059
0.692271		1.03393
0.79558
0.840566
1.13966
1.2788

## Sheet: Fig. 5R_data
Dys-GFP Ratio trailing/front lateral
control	Tj>Dg		Mann Whitney test
1.642	0.466284		P value	0.0002
			Exact or approximate P value?	Exact
4.43873	3.29948		P value summary	***
			Significantly different (P < 0.05)?	Yes
5.69527	5.09828
1.22269	1.13705
2.5601	0.696966
1.09914	5.33574
1.46548	1.52735
2.64124	0.907608
3.57567	2.39822
1.80199	1.3587
1.23416	1.71475
1.02907	1.67982
4.2662	1.39033
1.09819	2.12222
3.23386	0.809276
2.45801	0.825152
2.35251	1.12816
6.26938	1.24584
1.305	0.411694
3.97321	2.5395
6.87869	1.66421
6.2461	2.84556
3.71622	2.21803
3.98971	4.09066
4.30244	0.511847
6.88351	1.66335
1.3759	0.253365
2.05017	0.715641
2.0749	0.34109
6.45097	0.488698
3.27589	1.39241
2.21152	1.47218
2.11388	1.59009
1.54742	0.935408
2.12565	1.15111
6.252	0.778916
1.03367	1.30083
3.56173	1.735
0.713859	0.977485
2.53141
0.316889
0.84305
2.50814
2.91186
1.10177
1.43311

[truncated: 17 more sheets: Fig. 5S_data, Fig. 6F_data, Fig. 6J_data, Fig. 6P_data, Fig. 7B_data, Fig. 7C_data, Fig. 7D_data, Fig. 7H_data, Fig. 7I_data, Suppl.Fig. S1B_data, Suppl.Fig. S3_data, Suppl.Fig. S5B_data, Suppl.Fig. S5C_data, Suppl.Fig. S5D_data, Suppl.Fig. S5J_data, Suppl.Fig. S6A_data, Suppl.Fig. S6E_data]
